# Supplementary material for: Analysis of Carotenoids in Haloarchaea Species from Atacama Saline Lakes by High Resolution UHPLC-Q-Orbitrap-Mass Spectrometry: Antioxidant Potential and Biological Effect on Cell Viability
Source: Antioxidants (Basel). 2021 Jul 30;10(8):1230. doi: 10.3390/antiox10081230 (PMC8389013; doi:10.3390/antiox10081230)
Supplement: Supplementary file 1 [file antioxidants-10-01230-s001.zip]

Archive with 1 entries (1 files):
- antioxidants-1309699-supplementary.pdf
